# Supplementary material for: Serum and Pleural Soluble Cell Adhesion Molecules in Mesothelioma Patients: A Retrospective Cohort Study
Source: Cancers (Basel). 2022 Jun 8;14(12):2825. doi: 10.3390/cancers14122825 (PMC9221497; doi:10.3390/cancers14122825)
Supplement: Supplementary file 1 [file cancers-14-02825-s001.zip]

Archive with 1 entries (1 files):
- cancers-1694002-supplementary.pdf
